# Supplementary material for: Feasibility of Big Data Analytics to Assess Personality Based on Voice Analysis
Source: Sensors (Basel). 2024 Nov 7;24(22):7151. doi: 10.3390/s24227151 (PMC11598682; doi:10.3390/s24227151)
Supplement: Supplementary file 1 [file sensors-24-07151-s001.zip]

Archive with 1 entries (1 files):
- sensors-3262418-supplementary.pdf
